# Supplementary material for: Right by your side? – the relational scope of health and wellbeing as congruence, complement and coincidence
Source: Int J Qual Stud Health Well-being. 2021 Jun 7;16(1):1927482. doi: 10.1080/17482631.2021.1927482 (PMC8204984; doi:10.1080/17482631.2021.1927482)
Supplement: Supplemental Material [file ZQHW_A_1927482_SM2095.zip]

Archive with 3 entries (2 files):
- Supplementary files/
- Supplementary files/Supplement data_collection_selection.docx
- Supplementary files/Table_supplement_data overview data_and_relations.docx
